# Supplementary material for: A Deep Learning Approach for Improving Two-Photon Vascular Imaging Speeds
Source: Bioengineering (Basel). 2024 Jan 24;11(2):111. doi: 10.3390/bioengineering11020111 (PMC10886311; doi:10.3390/bioengineering11020111)
Supplement: Supplementary file 1 [file bioengineering-11-00111-s001.zip]

Archive with 1 entries (1 files):
- bioengineering-2733888-supplementary.pdf
